# Supplementary material for: Ancestral origins are associated with SARS-CoV-2 susceptibility and protection in a Florida patient population
Source: PLoS One. 2023 Jan 17;18(1):e0276700. doi: 10.1371/journal.pone.0276700 (PMC9844918; doi:10.1371/journal.pone.0276700)
Supplement: S1 Table — (XLSX) [file pone.0276700.s005.xlsx]

## Sheet: Subject Information
SampleID	Genetic Ancerstry	Gender	Age	Group	Sample Type
1	EUR	F	25	Control	Nasal Swab
2	AFR	M	77	Control	Nasal Swab
3	EUR	F	51	Control	Nasal Swab
4	EUR	M	46	Control	Nasal Swab
5	EUR	F	32	Control	Nasal Swab
6	EUR	M	55	Control	Nasal Swab
7	AFR	F	4	Control	Nasal Swab
8	EUR	F	0	Control	Nasal Swab
9	EUR	M	70	Control	Nasal Swab
10	Unknown	F	81	Control	Nasal Swab
11	EUR	M	50	Control	Nasal Swab
12	Unknown	M	50	Control	Nasal Swab
13	EUR	F	68	Control	Nasal Swab
14	AFR	F	33	Control	Nasal Swab
15	EUR	M	34	Control	Nasal Swab
16	EUR	M	59	Control	Nasal Swab
17	EUR	F	28	Control	Nasal Swab
18	EUR	F	88	Control	Nasal Swab
19	AFR	F	77	Control	Nasal Swab
20	EUR	M	65	Control	Nasal Swab
21	EUR	F	39	Control	Nasal Swab
22	EUR	F	35	Control	Nasal Swab
23	Unknown	M	81	Control	Nasal Swab
24	EUR	F	67	Control	Nasal Swab
25	AFR	F	64	Control	Nasal Swab
26	AFR	M	71	Control	Nasal Swab
27	EUR	M	47	Control	Nasal Swab
28	EUR	F	44	Control	Nasal Swab
29	EUR	F	68	Control	Nasal Swab
30	EUR	M	73	Control	Nasal Swab
31	EUR	F	66	Control	Nasal Swab
32	EUR	F	52	Control	Nasal Swab
33	AFR	F	65	Control	Nasal Swab
34	EUR	M	79	Control	Nasal Swab
35	EUR	F	49	Control	Nasal Swab
36	EUR	M	75	Control	Nasal Swab
37	EUR	M	44	Control	Nasal Swab
38	EUR	F	96	Control	Nasal Swab
39	EUR	F	79	Control	Nasal Swab
40	EUR	M	60	Control	Nasal Swab
41	EUR	M	72	Control	Nasal Swab
42	EUR	F	72	Control	Nasal Swab
43	EUR	M	46	Control	Nasal Swab
44	AFR	F	73	Control	Nasal Swab
45	EUR	F	51	Control	Nasal Swab
46	EUR	F	75	Control	Nasal Swab
47	EUR	F	77	Control	Nasal Swab
48	EUR	F	62	Control	Nasal Swab
49	EUR	M	77	Control	Nasal Swab
50	EUR	F	74	Control	Nasal Swab
51	EUR	F	76	Control	Nasal Swab
52	EUR	M	85	Control	Nasal Swab
53	AFR	F	72	Control	Nasal Swab
54	EUR	M	62	Control	Nasal Swab
55	EUR	M	37	Control	Nasal Swab
56	EUR	M	77	Control	Nasal Swab
57	EUR	M	73	Control	Nasal Swab
58	EUR	F	24	Control	Nasal Swab
59	AFR	M	13	Control	Nasal Swab
60	EUR	M	47	Control	Nasal Swab
61	EUR	M	68	Control	Nasal Swab
62	EUR	M	22	Control	Nasal Swab
63	EUR	M	24	Control	Nasal Swab
64	Unknown	M	40	Control	Nasal Swab
65	AFR	M	36	Control	Nasal Swab
66	EUR	M	66	Control	Nasal Swab
67	Unknown	M	77	Control	Nasal Swab
68	EUR	F	61	Control	Nasal Swab
69	EUR	M	18	Control	Nasal Swab
70	EUR	F	15	Control	Nasal Swab
71	Unknown	F	71	Control	Nasal Swab
72	EUR	F	101	Control	Nasal Swab
73	EUR	M	46	Control	Nasal Swab
74	EUR	M	39	Control	Nasal Swab
75	EUR	M	94	Case	Nasal Swab
76	AFR	F	40	Case	Nasal Swab
77	EUR	M	39	Case	Nasal Swab
78	EUR	F	3	Case	Nasal Swab
79	AFR	M	70	Case	Nasal Swab
80	AFR	F	83	Case	Nasal Swab
81	Unknown	F	55	Case	Nasal Swab
82	AFR	M	75	Case	Nasal Swab
83	AFR	M	90	Case	Nasal Swab
84	AFR	F	30	Case	Nasal Swab
85	EUR	F	79	Case	Nasal Swab
86	EUR	F	76	Case	Nasal Swab
87	EUR	M	28	Case	Tracheal Aspirate
88	AFR	F	38	Case	Nasal Swab
89	EUR	F	68	Case	Nasal Swab
90	Unknown	M	61	Case	Nasal Swab
91	AFR	M	92	Case	Nasal Swab
92	AFR	M	83	Case	Nasal Swab
93	AFR	U	71	Case	Nasal Swab
94	EUR	F	63	Case	Nasal Swab
95	AFR	F	27	Case	Nasal Swab
96	AFR	M	63	Case	Nasal Swab
97	AFR	F	64	Case	Nasal Swab
98	EAS	F	70	Case	Nasal Swab
99	EUR	M	59	Case	Nasal Swab
100	EUR	M	63	Case	Tracheal Aspirate
101	AFR	F	30	Case	Nasal Swab
102	EUR	F	41	Case	Nasal Swab
103	EUR	F	81	Case	Nasal Swab
104	AFR	F	38	Case	Nasal Swab
105	EUR	F	74	Case	Nasal Swab
106	EUR	F	27	Case	Nasal Swab
107	EUR	M	52	Case	Tracheal Aspirate
108	AFR	M	67	Case	Nasal Swab
109	AFR	F	59	Case	Nasal Swab
110	AFR	M	49	Case	Nasal Swab
111	EUR	F	62	Case	Nasal Swab
112	EUR	F	68	Case	Nasal Swab
113	AFR	F	43	Case	Nasal Swab
114	EUR	M	47	Case	Tracheal Aspirate
115	AFR	F	46	Case	Tracheal Aspirate
116	EUR	F	41	Case	Nasal Swab
117	AFR	M	54	Case	Nasal Swab
118	EUR	F	81	Case	Nasal Swab
119	AFR	F	25	Case	Nasal Swab
120	EUR	F	34	Case	Nasal Swab
121	EUR	F	52	Case	Tracheal Aspirate
122	AFR	M	77	Case	Nasal Swab
123	EUR	F	26	Case	Nasal Swab
124	EUR	F	92	Case	Nasal Swab
125	EUR	M	33	Case	Nasal Swab
126	AFR	F	68	Case	Nasal Swab
127	AFR	F	67	Case	Nasal Swab
128	EUR	M	69	Case	Tracheal Aspirate
129	AFR	F	50	Case	Nasal Swab
130	AFR	M	67	Case	Nasal Swab
131	EUR	M	71	Case	Nasal Swab
132	EUR	M	87	Case	Nasal Swab
133	EUR	F	44	Case	Nasal Swab
134	AFR	F	49	Case	Nasal Swab
135	EUR	M	61	Case	Tracheal Aspirate
136	EUR	F	66	Case	Nasal Swab
137	AFR	M	78	Case	Nasal Swab
138	EUR	F	39	Case	Nasal Swab
139	Unknown	M	48	Case	Nasal Swab
140	EUR	F	33	Case	Nasal Swab
141	EUR	F	45	Case	Nasal Swab
142	AFR	M	39	Case	Tracheal Aspirate
143	EUR	M	56	Case	Nasal Swab
144	AFR	M	68	Case	Nasal Swab
145	EUR	M	32	Case	Nasal Swab
146	EUR	F	68	Case	Nasal Swab
147	EUR	M	57	Case	Nasal Swab
148	EUR	M	73	Case	Nasal Swab
149	EUR	M	50	Case	Nasal Swab
150	EUR	F	41	Case	Nasal Swab
151	EUR	F	68	Case	Nasal Swab
152	EUR	M	63	Case	Nasal Swab
153	EUR	M	65	Case	Nasal Swab
154	AFR	M	42	Case	Nasal Swab
155	SAS	M	74	Case	Nasal Swab
156	AFR	F	75	Case	Trachael Aspirate
157	EUR	M	70	Case	Trachael Aspirate
158	AFR	F	65	Case	Trachael Aspirate
159	EUR	F	67	Case	Trachael Aspirate
160	AFR	F	58	Case	Trachael Aspirate
161	AFR	M	34	Case	Trachael Aspirate
162	AFR	M	25	Case	Trachael Aspirate
163	EUR	F	31	Case	Trachael Aspirate
164	AFR	F	75	Case	Trachael Aspirate
165	EUR	M	76	Case	Trachael Aspirate
166	AFR	F	62	Case	Trachael Aspirate
167	EUR	F	43	Case	Trachael Aspirate
168	AFR	F	22	Case	Trachael Aspirate
169	AFR	M	64	Case	Trachael Aspirate
170	AFR	M	55	Case	Trachael Aspirate
171	AFR	M	63	Case	Trachael Aspirate
172	EUR	F	69	Case	Trachael Aspirate
173	EUR	F	50	Case	Trachael Aspirate
174	EUR	M	69	Case	Trachael Aspirate
175	AFR	F	72	Case	Trachael Aspirate
176	EUR	F	56	Case	Trachael Aspirate
177	EUR	F	60	Case	Trachael Aspirate
178	AFR	M	56	Case	Trachael Aspirate
179	EUR	M	89	Case	Trachael Aspirate
180	AFR	F	83	Case	Trachael Aspirate
181	EUR	F	66	Case	Trachael Aspirate
182	EUR	M	57	Case	Trachael Aspirate
183	EUR	M	71	Case	Trachael Aspirate
184	EUR	F	64	Case	Trachael Aspirate
185	EUR	F	56	Case	Trachael Aspirate
186	AFR	F	78	Case	Trachael Aspirate
187	EUR	M	65	Case	Trachael Aspirate
188	EUR	F	85	Case	Trachael Aspirate
189	EUR	M	82	Case	Trachael Aspirate
190	AFR	F	84	Case	Trachael Aspirate
191	EUR	M	62	Case	Trachael Aspirate
192	SAS	M	58	Case	Trachael Aspirate
193	EUR	F	61	Case	Trachael Aspirate
194	AFR	M	67	Case	Trachael Aspirate
195	AFR	F	46	Case	Trachael Aspirate
196	EUR	F	71	Case	Trachael Aspirate
197	EUR	M	56	Case	Trachael Aspirate
198	AFR	M	60	Case	Trachael Aspirate
199	EUR	F	79	Case	Trachael Aspirate
200	AFR	F	48	Case	Trachael Aspirate
201	EUR	M	53	Case	Trachael Aspirate
202	EUR	F	81	Case	Trachael Aspirate
203	EUR	M	53	Case	Trachael Aspirate
204	AFR	F	62	Case	Trachael Aspirate
205	AFR	M	61	Case	Trachael Aspirate
206	AFR	F	69	Case	Trachael Aspirate
207	AFR	M	64	Case	Trachael Aspirate
208	EUR	M	75	Case	Trachael Aspirate
209	Unknown	M	39	Case	Trachael Aspirate
210	EUR	F	61	Case	Trachael Aspirate
211	AFR	F	62	Case	Trachael Aspirate
212	EUR	F	75	Case	Trachael Aspirate
213	EUR	M	56	Case	Trachael Aspirate
214	EUR	F	65	Case	Trachael Aspirate
215	EUR	F	59	Case	Trachael Aspirate
216	AFR	F	66	Case	Trachael Aspirate
217	EUR	M	77	Case	Trachael Aspirate
218	EUR	M	72	Case	Trachael Aspirate
219	EUR	F	69	Case	Trachael Aspirate
220	AFR	F	56	Case	Trachael Aspirate
221	EUR	M	72	Case	Trachael Aspirate
222	AFR	M	81	Case	Trachael Aspirate
223	SAS	M	47	Case	Trachael Aspirate
224	EUR	M	70	Case	Saliva
225	EUR	M	19	Case	Saliva
226	EUR	F	31	Case	Saliva
227	AFR	F	24	Case	Saliva
228	EUR	F	33	Case	Saliva
229	EUR	F	25	Case	Saliva
230	AFR	F	34	Case	Saliva
231	EUR	F	65	Case	Saliva
232	Unknown	F	25	Case	Saliva
233	AFR	F	33	Case	Saliva
234	EUR	X	0	Case	Saliva
235	EUR	M	11	Case	Saliva
236	EUR	F	46	Case	Saliva
237	EUR	F	20	Case	Saliva
238	AFR	M	45	Case	Saliva
239	Unknown	F	8	Case	Saliva
240	EUR	F	20	Case	Saliva
241	AFR	F	49	Case	Saliva
242	EUR	M	21	Case	Saliva
243	AFR	F	50	Case	Saliva
244	EUR	M	22	Case	Saliva
245	EUR	F	64	Case	Saliva
246	EUR	F	27	Case	Saliva
247	EUR	F	20	Case	Saliva
248	AFR	F	25	Case	Saliva
249	EUR	M	20	Case	Saliva
250	Unknown	M	22	Case	Saliva
251	EAS	F	29	Case	Saliva
252	EUR	F	34	Case	Saliva
253	EUR	F	24	Case	Saliva
254	EUR	M	73	Case	Saliva
255	AFR	F	57	Case	Saliva
256	AFR	F	28	Case	Saliva
257	AFR	F	11	Case	Saliva
258	AFR	F	45	Case	Saliva
259	EUR	M	38	Case	Saliva
260	AFR	F	28	Case	Saliva
261	AFR	F	46	Case	Saliva
262	AFR	F	33	Case	Saliva
263	AFR	F	38	Case	Saliva
264	AFR	F	48	Case	Saliva
265	EUR	F	11	Case	Saliva
266	EUR	F	19	Case	Saliva
267	EUR	F	68	Case	Saliva
268	EUR	M	35	Case	Saliva
269	AFR	F	46	Case	Saliva
270	EUR	F	21	Case	Saliva
271	EUR	F	71	Case	Saliva
272	Unknown	F	20	Case	Saliva
273	SAS	M	22	Case	Saliva
274	EUR	F	21	Case	Saliva
275	AFR	F	22	Case	Saliva
276	EUR	M	58	Case	Saliva
277	AFR	M	6	Case	Saliva
278	EUR	F	19	Case	Saliva
279	EUR	F	71	Case	Saliva
280	EUR	M	14	Case	Saliva
281	AFR	F	41	Case	Saliva
282	EUR	M	29	Case	Saliva
283	EUR	M	74	Case	Saliva
284	EUR	F	23	Case	Saliva
285	EUR	F	73	Case	Saliva
286	EUR	M	23	Case	Saliva
287	Unknown	F	38	Case	Saliva
288	EUR	M	36	Case	Saliva
289	EUR	F	54	Case	Saliva
290	AFR	F	54	Case	Saliva
291	EUR	F	24	Case	Saliva
292	EUR	M	74	Case	Saliva
293	EUR	M	37	Case	Saliva
294	EUR	F	71	Case	Saliva

## Sheet: Subject Summary Information
EUR
	Average Age	Male	Female
Control	55.9	29	28
Case	52.4	54	70
AFR
	Average Age	Male	Female
Control	53.2	4	7
Case	53.3	28	52
