# Supplementary material for: Ancestral origins are associated with SARS-CoV-2 susceptibility and protection in a Florida patient population
Source: PLoS One. 2023 Jan 17;18(1):e0276700. doi: 10.1371/journal.pone.0276700 (PMC9844918; doi:10.1371/journal.pone.0276700)
Supplement: S2 Table — (XLSX) [file pone.0276700.s006.xlsx]

## Sheet: Delta
S2 Table. In silico binding prediction for protective (HLA-B*27:05) or risk (HLA-C*12:03) alleles in EUR group present structural protein of SARS-CoV-2 delta and omicron strain (Delta)
Peptide	Protein	Bound Preference
ARDLICAQK	S	Protective Allele
RRARSVASQ	S	Protective Allele
KHTPINLVR	S	Protective Allele
LAATKMSEC	S	Risk Allele
FASIEKSNI	S	Risk Allele
IAPGQTGKI	S	Risk Allele
LTALRLCAY	E	Risk Allele
LAFVVFLLV	E	Risk Allele
LAILTALRL	E	Risk Allele
YRINWITGG	M	Protective Allele
KKLLEQWNL	M	Protective Allele
SRYRIGNYK	M	Protective Allele
AAVYRINWI	M	Risk Allele
LAAVYRINW	M	Risk Allele
FAAYSRYRI	M	Risk Allele
RRIRGGDGK	N	Protective Allele
DRLNQLESK	N	Protective Allele
GRRGPEQTQ	N	Protective Allele
FAPSASAFF	N	Risk Allele
SAFFGMSRI	N	Risk Allele
LSPRWYFYY	N	Risk Allele

## Sheet: Omicron
S2 Table. In silico binding prediction for protective (HLA-B*27:05) or risk (HLA-C*12:03) alleles in EUR group present structural protein of SARS-CoV-2 delta and omicron strain (Omicron)
Peptide	Protein	Bound Preference
ARDLICAQK	S	Protective Allele
RRARSVASQ	S	Protective Allele
KHTPINLVR	S	Protective Allele
LAATKMSEC	S	Risk Allele
FASIEKSNI	S	Risk Allele
IAPGQTGKI	S	Risk Allele
LAFVVFLLV	E	Risk Allele
LTALRLGAY	E	Risk Allele
LAILTALRL	E	Risk Allele
YRINWITGG	M	Protective Allele
SRYRIGNYK	M	Protective Allele
QRVAGDSGF	M	Protective Allele
IAIAMACLV	M	Risk Allele
AAVYRINWI	M	Risk Allele
LAAVYRINW	M	Risk Allele
RRIRGGDGK	N	Protective Allele
DRLNQLESK	N	Protective Allele
GRRGPEQTQ	N	Protective Allele
FAPSASAFF	N	Risk Allele
SAFFGMSRI	N	Risk Allele
LSPRWYFYY	N	Risk Allele
