# Supplementary material for: Ancestral origins are associated with SARS-CoV-2 susceptibility and protection in a Florida patient population
Source: PLoS One. 2023 Jan 17;18(1):e0276700. doi: 10.1371/journal.pone.0276700 (PMC9844918; doi:10.1371/journal.pone.0276700)
Supplement: S3 Table — (XLSX) [file pone.0276700.s007.xlsx]

## Sheet: Original
S3 Table. In silico binding prediction for protective (HLA-B*27:05) or risk (HLA-B*38:01) alleles in EUR group present structural protein of SARS-CoV-2 original, delta and omicron strain (Original)
Peptide	Protein	Bound Preference
RRARSVASQ	S	Protective Allele
ARDLICAQK	S	Protective Allele
YRFNGIGVT	S	Protective Allele
EHVNNSYEC	S	Risk Allele
QNAQALNTL	S	Risk Allele
DEDDSEPVL	S	Risk Allele
SRYRIGNYK	M	Protective Allele
YRINWITGG	M	Protective Allele
DHSSSSDNI	M	Risk Allele
GHHLGRCDI	M	Risk Allele
SFNPETNIL	M	Risk Allele
RRIRGGDGK	N	Protective Allele
GRRGPEQTQ	N	Protective Allele
DRLNQLESK	N	Protective Allele
DLDDFSKQL	N	Risk Allele
NNAAIVLQL	N	Risk Allele
QHGKEDLKF	N	Risk Allele

## Sheet: Delta
S3 Table. In silico binding prediction for protective (HLA-B*27:05) or risk (HLA-B*38:01) alleles in EUR group present structural protein of SARS-CoV-2 original, delta and omicron strain (Delta)
Peptide	Protein	Bound Preference
YRYRLFRKS	S	Protective Allele
RRARSVASQ	S	Protective Allele
ARDLICAQK	S	Protective Allele
EHVNNSYEC	S	Risk Allele
QNAQALNTL	S	Risk Allele
DEDDSEPVL	S	Risk Allele
SRYRIGNYK	M	Protective Allele
YRINWITGG	M	Protective Allele
ARTRSMWSF	M	Protective Allele
DHSSSSDNI	M	Risk Allele
GHHLGRCDI	M	Risk Allele
RRIRGGDGK	N	Protective Allele
GRRGPEQTQ	N	Protective Allele
SRYRIGNYK	N	Protective Allele
DHSSSSDNI	N	Risk Allele
DLDDFSKQL	N	Risk Allele
NNAAIVLQL	N	Risk Allele

## Sheet: Omicron
S3 Table. In silico binding prediction for protective (HLA-B*27:05) or risk (HLA-B*38:01) alleles in EUR group present structural protein of SARS-CoV-2 original, delta and omicron strain (Omicron)
Peptide	Protein	Bound Preference
RRARSVASQ	S	Protective Allele
ARDLICAQK	S	Protective Allele
FRPTYGVGH	S	Protective Allele
DEDDSEPVL	S	Risk Allele
DKVEAEVQI	S	Risk Allele
TKTSVDCTM	S	Risk Allele
SRYRIGNYK	M	Protective Allele
YRINWITGG	M	Protective Allele
ARTRSMWSF	M	Protective Allele
DHSSSSDNI	M	Risk Allele
GHHLGRCDI	M	Risk Allele
SFNPETNIL	M	Risk Allele
RRIRGGDGK	N	Protective Allele
GRRGPEQTQ	N	Protective Allele
SRYRIGNYK	N	Protective Allele
DHSSSSDNI	N	Risk Allele
DLDDFSKQL	N	Risk Allele
NNAAIVLQL	N	Risk Allele
MYSFVSEEI	E	Risk Allele
