# Supplementary material for: Ancestral origins are associated with SARS-CoV-2 susceptibility and protection in a Florida patient population
Source: PLoS One. 2023 Jan 17;18(1):e0276700. doi: 10.1371/journal.pone.0276700 (PMC9844918; doi:10.1371/journal.pone.0276700)
Supplement: S4 Table — (XLSX) [file pone.0276700.s008.xlsx]

## Sheet: Delta
S4 Table. In silico binding prediction for protective (HLA-DRB1*13:02) or risk (HLA-DQA1*05:01-DQB1*03:01) alleles in AFR group present structural protein of SARS-CoV-2 delta and omicron strain (Delta)
Peptide	Protein	Core bound protective	Core bound risk	Bound Preference
VGGNYNYRYRLFRKS	S	YNYRYRLFR	YNYRYRLFR	Protective Allele
PRTFLLKYNENGTIT	S	LKYNENGTI	LKYNENGTI	Protective Allele
KKSTNLVKNKCVNFN	S	LVKNKCVNF	LVKNKCVNF	Protective Allele
ITPCSFGGVSVITPG	S	FGGVSVITP	SFGGVSVIT	Risk Allele
ECDIPIGAGICASYQ	S	IGAGICASY	IGAGICASY	Risk Allele
TPCSFGGVSVITPGT	S	FGGVSVITP	SFGGVSVIT	Risk Allele
QFAYANRNRFLYIIK	M	YANRNRFLY	FAYANRNRF	Protective Allele
FIASFRLFARTRSMW	M	FRLFARTRS	RLFARTRSM	Protective Allele
TNILLNVPLHGTILT	M	ILLNVPLHG	ILLNVPLHG	Protective Allele
INWITGGIATAMACL	M	ITGGIATAM	ITGGIATAM	Risk Allele
MADSNGTITVEELKK	M	ADSNGTITV	NGTITVEEL	Risk Allele
NWITGGIATAMACLV	M	IATAMACLV	ITGGIATAM	Risk Allele
LVKPSFYVYSRVKNL	E	FYVYSRVKN	YVYSRVKNL	Protective Allele
VYSRVKNLNSSRVPD	E	VKNLNSSRV	VKNLNSSRV	Protective Allele
SFYVYSRVKNLNSSR	E	YVYSRVKNL	YVYSRVKNL	Protective Allele
FTALTQHGKEGLKFP	N	LTQHGKEGL	ALTQHGKEG	Protective Allele
FKDQVILLNKHIDAY	N	ILLNKHIDA	VILLNKHID	Protective Allele
QVILLNKHIDAYKTF	N	ILLNKHIDA	NKHIDAYKT	Protective Allele
LGTGPEAGLPYGANK	N	PEAGLPYGA	PEAGLPYGA	Risk Allele
GTGPEAGLPYGANKD	N	PEAGLPYGA	PEAGLPYGA	Risk Allele
YYLGTGPEAGLPYGA	N	TGPEAGLPY	PEAGLPYGA	Risk Allele

## Sheet: Omicron
S4 Table. In silico binding prediction for protective (HLA-DRB1*13:02) or risk (HLA-DQA1*05:01-DQB1*03:01) alleles in AFR group present structural protein of SARS-CoV-2 delta and omicron strain (Omicron)
Peptide	Protein	Core bound protective	Core bound risk	Bound Preference
PRTFLLKYNENGTIT	S	LKYNENGTI	LKYNENGTI	Protective Allele
KKSTNLVKNKCVNFN	S	LVKNKCVNF	LVKNKCVNF	Protective Allele
KSTNLVKNKCVNFNF	S	LVKNKCVNF	LVKNKCVNF	Protective Allele
ITPCSFGGVSVITPG	S	FGGVSVITP	SFGGVSVIT	Risk Allele
ECDIPIGAGICASYQ	S	IGAGICASY	IGAGICASY	Risk Allele
TPCSFGGVSVITPGT	S	FGGVSVITP	SFGGVSVIT	Risk Allele
QFAYANRNRFLYIIK	M	YANRNRFLY	FAYANRNRF	Protective Allele
FIASFRLFARTRSMW	M	FRLFARTRS	RLFARTRSM	Protective Allele
TNILLNVPLHGTILT	M	ILLNVPLHG	ILLNVPLHG	Protective Allele
INWITGGIAIAMACL	M	ITGGIAIAM	ITGGIAIAM	Risk Allele
NWITGGIAIAMACLV	M	IAIAMACLV	ITGGIAIAM	Risk Allele
RINWITGGIAIAMAC	M	ITGGIAIAM	ITGGIAIAM	Risk Allele
LVKPSFYVYSRVKNL	E	FYVYSRVKN	YVYSRVKNL	Protective Allele
VYSRVKNLNSSRVPD	E	VKNLNSSRV	VKNLNSSRV	Protective Allele
SFYVYSRVKNLNSSR	E	YVYSRVKNL	YVYSRVKNL	Protective Allele
FKDQVILLNKHIDAY	N	ILLNKHIDA	VILLNKHID	Protective Allele
QVILLNKHIDAYKTF	N	ILLNKHIDA	NKHIDAYKT	Protective Allele
NFKDQVILLNKHIDA	N	VILLNKHID	FKDQVILLN	Protective Allele
LGTGPEAGLPYGANK	N	PEAGLPYGA	PEAGLPYGA	Risk Allele
GTGPEAGLPYGANKD	N	PEAGLPYGA	PEAGLPYGA	Risk Allele
YYLGTGPEAGLPYGA	N	TGPEAGLPY	PEAGLPYGA	Risk Allele
